# Supplementary material for: Structural Identification of Zotarolimus (ABT-578) Metabolites Generated by Human Liver Microsomes Using Ion-Trap and High-Resolution Time-of-Flight Mass Spectrometry in Combination with the Analysis of Fragmentation Patterns
Source: Metabolites. 2023 Oct 19;13(10):1093. doi: 10.3390/metabo13101093 (PMC10608723; doi:10.3390/metabo13101093)
Supplement: Supplementary file 1 [file metabolites-13-01093-s001.zip]

Archive with 1 entries (1 files):
- metabolites-2633405-supplementary.pdf
